# Supplementary material for: Effects of a Digital Functional Exercise Program on the Disease Activities and Physical Capabilities of Patients With Ankylosing Spondylitis: Protocol for a Randomized Controlled Trial
Source: JMIR Res Protoc. 2025 Jul 7;14:e67556. doi: 10.2196/67556 (PMC12280830; doi:10.2196/67556)
Supplement: Multimedia Appendix 2 [file resprot_v14i1e67556_app2.xlsx]

## Sheet: 疗程模板
Types of Exercise	Exercise	Starting Position	Finished Position	Repeat	Holdtime
Mobilization	Seated Thoracic Extension AROM			10	10
Mobilization	Seated Sidebending			10	10
Stretching	Standing Hamstring Stretch			10	10
Mobilization	Quadruped Full Range Thoracic Rotation with Reach			10	10
Strengthening	Deep Squat with Arms Overhead			10	10
Strengthening	Side Plank on Elbow			10	15
Strengthening	Supine Bridge Arms Extended			10	10
Strengthening	Four point kneeling position, elbow touching knee			10	10
